# Supplementary material for: Spatio-temporal epidemiology of the tuberculosis incidence rate in Iran 2008 to 2018
Source: BMC Public Health. 2021 Jun 7;21:1093. doi: 10.1186/s12889-021-11157-1 (PMC8186231; doi:10.1186/s12889-021-11157-1)
Supplement: Supplementary file 1 — Additional file 1. [file 12889_2021_11157_MOESM1_ESM.xlsx]

## Sheet: Raw Data
number	Province	Pop_2008	Pop_2009	Pop_2010	Pop_2011	Pop_2012	Pop_2013	Pop_2014	Pop_2015	Pop_2016	Pop_2017	Pop_2018	Total_Number_2008	Total_Incidence_2008	Total_Number_2009	Total_Incidence_2009	Total_Number_2010	Total_Incidence_2010	Total_Number_2011	Total_Incidence_2011	Total_Number_2012	Total_Incidence_2012	Total_Number_2013	Total_Incidence_2013	Total_Number_2014	Total_Incidence_2014	Total_Number_2015	Total_Incidence_2015	Total_Number_2016	Total_Incidence_2016	Total_Number_2017	Total_Incidence_2017	Total_Number_2018	Total_Incidence_2018	Positive_Number_2008	Positive_Incidence_2008	Positive_Number_2009	Positive_Incidence_2009	Positive_Number_2010	Positive_Incidence_2010	Positive_Number_2011	Positive_Incidence_2011	Positive_Number_2012	Positive_Incidence2012	Positive_Number_2013	Positive_Incidence_2013	Positive_Number_2014	Positive_Incidence_2014	Positive_Number_2015
1	East Azerbaijan	3627239	3651179	3675276	3699533	3724620	3749203	3780000	3807000	3831839	3909652	3950000	265	7.30583	268	7.34009	272	7.4008	258	6.97385	301	8.08136	273	7.28155	279	7.38095	229	6.01524	223	5.81966	205	5.24343	185	4.68354	117	3.22559	125	3.42355	132	3.59157	121	3.27068	151	4.0541	125	3.33404	132	3.49206	100
2	West Azerbaijan	2913687	2954479	2995842	3037784	3080576	3123704	3160000	3201000	3242000	3265219	3314000	269	9.23229	233	7.88633	222	7.41027	218	7.17628	210	6.81691	223	7.13896	225	7.12025	188	5.87316	165	5.08945	165	5.05326	151	4.55643	94	3.22615	103	3.48623	88	2.9374	101	3.32479	91	2.95399	87	2.78516	86	2.72152	59
3	Ardabil	1232208	1236274	1240354	1244447	1248488	1252608	1267000	1276000	1285000	1270420	1280000	121	9.81977	120	9.70659	125	10.0778	132	10.6071	139	11.1335	165	13.1725	149	11.7601	125	9.79624	122	9.49416	100	7.87141	98	7.65625	52	4.22007	48	3.88263	59	4.75671	51	4.09821	60	4.80581	85	6.78584	60	4.7356	53
4	Isfahan	4621718	4685035	4749220	4814285	4879312	4946159	4965000	5007000	5064973	5120850	5184000	328	7.09693	360	7.68404	342	7.20118	357	7.41543	360	7.37809	340	6.87402	270	5.43807	321	6.41102	322	6.35739	302	5.89746	266	5.13117	143	3.09409	163	3.47916	156	3.28475	161	3.34421	169	3.4636	130	2.6283	131	2.63847	136
5	Ilam	548134	550491	552858	555235	557559	559957	569000	746487	581000	580158	586000	51	9.30429	57	10.3544	67	12.1188	54	9.72561	48	8.60895	50	8.92926	51	8.96309	36	4.82259	37	6.36833	41	7.06704	42	7.16724	27	4.9258	37	6.72127	35	6.33074	28	5.04291	28	5.02189	21	3.75029	28	4.92091	24
6	Bushehr	913830	942250	971554	1001769	1032949	1065074	1077000	1100000	1123000	1163400	1187000	64	7.00349	76	8.0658	65	6.69031	71	7.08746	75	7.26077	78	7.32343	84	7.79944	58	5.27273	75	6.67854	62	5.32921	57	4.80202	30	3.28289	26	2.75935	32	3.29369	38	3.79329	44	4.25965	48	4.50673	45	4.17827	39
7	Tehran and Alborz	13654952	13889712	14126643	14365736	14595944	14844686	14935011	15106999	15289782	15980036	16228000	1194	8.74408	1438	10.353	1468	10.3917	1954	13.6018	2260	15.4838	2128	14.3351	1875	12.5544	1739	11.5112	1839	12.0276	1778	11.1264	1841	11.3446	584	4.27684	718	5.16929	696	4.92686	925	6.43893	1048	7.18008	921	6.20424	889	5.95246	789
8	Chaharmahal and Bakhtiari	865288	872730	880235	887805	895263	902962	914000	923000	933000	947763	959000	24	2.77364	30	3.43749	27	3.06736	35	3.94231	21	2.34568	19	2.10419	30	3.28228	32	3.46696	35	3.75134	29	3.05984	29	3.02398	5	0.577842	11	1.26041	12	1.36327	11	1.23901	14	1.56379	7	0.775226	11	1.2035	14
9	South Khorasan	641575	646772	652011	657292	662534	667901	750000	760000	769000	768898	783000	91	14.1838	100	15.4614	98	15.0304	110	16.7353	115	17.3576	119	17.817	101	13.4667	112	14.7368	122	15.8648	111	14.4362	93	11.8774	40	6.23466	48	7.42147	46	7.0551	62	9.43264	64	9.65988	59	8.83364	58	7.73333	55
10	Razavi Khorasan	5641575	5750782	5831292	5912930	5994401	6078323	6171000	6262000	6333605	6434501	6554999	1204	187.663	1258	21.8753	1230	21.0931	1238	20.9372	1242	20.7193	1073	17.6529	1165	18.8786	1106	17.6621	1080	17.0519	1010	15.6966	898	13.6995	637	99.2869	650	11.3028	667	11.4383	631	10.6715	671	11.1938	601	9.8876	638	10.3387	652
11	North Khorasan	822528	833632	844886	856292	867727	879441	888000	899000	909588	863092	875000	106	12.8871	98	11.7558	77	9.11366	86	10.0433	93	10.7177	110	12.5079	94	10.5856	89	9.89989	80	8.79519	79	9.15314	56	6.4	62	7.53774	59	7.07746	46	5.44452	40	4.6713	61	7.02986	69	7.84589	50	5.63063	49
12	Khuzestan	4324996	4375599	4426793	4478587	4531720	4584742	4659000	4724000	4765636	4710509	4776000	887	20.5087	746	17.0491	768	17.3489	863	19.2695	837	18.4698	902	19.674	921	19.7682	856	18.1202	856	17.9619	838	17.79	795	16.6457	490	11.3295	377	8.61596	395	8.92294	421	9.40029	450	9.93	484	10.5568	467	10.0236	455
13	Zanjan	974633	984769	995011	1005359	1015734	1026298	1037000	1047000	1057000	1057461	1072000	53	5.43794	48	4.87424	86	8.64312	66	6.56482	72	7.08847	83	8.08732	50	4.8216	54	5.15759	58	5.48723	54	5.10657	58	5.41045	31	3.18068	27	2.74176	49	4.92457	35	3.48134	37	3.64269	48	4.677	33	3.18226	27
14	Semnan	597821	606012	614314	622730	631218	639866	651000	662000	665339	702360	718000	80	13.3819	67	11.0559	72	11.7204	81	13.0072	76	12.0402	76	11.8775	69	10.5991	74	11.1782	63	9.46886	76	10.8207	56	7.79944	42	7.02551	37	6.10549	45	7.32524	37	5.94158	45	7.12907	39	6.09503	36	5.52995	43
15	Sistan and Baluchestan	2431002	2456528	2482322	2508386	2534327	2560937	2659000	2723999	2745983	2775014	2845999	1204	49.5269	1225	49.8671	1286	51.8063	1205	48.0389	1268	50.033	1229	47.9902	1160	43.6254	1189	43.6491	1163	42.3528	947	34.126	985	34.61	727	29.9054	699	28.4548	763	30.7373	724	28.8632	722	28.4888	709	27.6852	684	25.724	630
16	Fars	4387620	4438955	4490890	4543434	4596658	4650439	4688000	4735001	4777652	4851274	4909000	238	5.42435	272	6.12757	233	5.18828	212	4.66607	221	4.80784	216	4.64472	249	5.31143	223	4.70961	193	4.03964	159	3.27749	198	4.03341	111	2.52985	132	2.97367	103	2.29353	94	2.06892	105	2.28427	115	2.47288	115	2.45307	94
17	Qazvin	1154632	1166178	1177840	1189619	1201565	1213581	1226000	1238000	1250000	1273761	1291000	95	8.22773	65	5.57376	82	6.9619	74	6.22048	74	6.15863	74	6.09766	80	6.52529	62	5.00808	71	5.68	61	4.78897	61	4.72502	45	3.89735	28	2.40101	37	3.14134	34	2.85806	31	2.57997	36	2.96643	47	3.83361	32
18	Qom	1066939	1087531	1108520	1129915	1151672	1173899	1193000	1214000	1235000	1292283	1321000	186	17.433	184	16.9191	173	15.6064	213	18.851	230	19.971	199	16.9521	186	15.5909	221	18.2043	207	16.7611	169	13.0776	167	12.6419	94	8.81025	107	9.8388	104	9.38188	122	10.7973	129	11.2011	88	7.49639	80	6.70578	98
19	Kurdistan	1450669	1461259	1471926	1482671	1493645	1504549	1514000	1524000	1534000	1603011	1623000	175	12.0634	213	14.5765	193	13.1121	165	11.1286	168	11.2477	165	10.9667	192	12.6816	157	10.3018	157	10.2347	163	10.1684	175	10.7825	61	4.20496	104	7.11715	81	5.50299	76	5.12588	69	4.61957	73	4.85195	77	5.08587	85
20	Kerman	2707318	2763359	2820561	2878946	2938988	2999825	3025999	3071000	3105870	3164718	3213000	336	12.4108	346	12.521	418	14.8197	383	13.3035	400	13.6101	362	12.0674	352	11.6325	347	11.2993	301	9.69133	233	7.36243	276	8.5901	202	7.46126	202	7.30994	237	8.40258	196	6.80805	204	6.94116	170	5.667	153	5.05618	148
21	Kermanshah	1892353	1905410	1918557	1931795	1945227	1958649	1962000	1970000	1977000	1952434	1967000	338	17.8614	291	15.2723	298	15.5325	335	17.3414	292	15.0111	293	14.9593	233	11.8756	230	11.6751	226	11.4315	228	11.6777	181	9.20183	111	5.86571	105	5.51063	96	5.00376	90	4.65888	81	4.16404	88	4.49289	84	4.28135	86
22	Kohgiluyeh and Boyer-Ahmad	639120	643977	648871	653803	658629	663635	681000	692000	703000	713052	724000	44	6.88447	32	4.96912	41	6.31867	47	7.18871	39	5.92139	33	4.97261	32	4.69897	35	5.0578	26	3.69844	23	3.22557	25	3.45304	18	2.81637	10	1.55285	20	3.08228	29	4.43559	24	3.64393	17	2.56165	9	1.32159	15
23	Golestan	1647812	1679120	1711023	1743533	1777014	1810777	1839000	1871000	1903000	1868819	1899000	691	41.9344	739	44.0111	842	49.2103	765	43.8764	895	50.3654	932	51.4696	832	45.242	787	42.0631	728	38.2554	669	35.798	609	32.0695	358	21.7258	374	22.2736	418	24.4298	365	20.9345	431	24.2542	447	24.6855	431	23.4367	428
24	Gilan	2419771	2434774	2449869	2465059	2480874	2496255	2511000	2527000	2543000	2530696	2543000	375	15.4973	392	16.1001	447	18.2459	464	18.8231	479	19.3077	602	24.1161	528	21.0275	545	21.5671	486	19.1113	455	17.9792	436	17.1451	195	8.05861	198	8.13217	225	9.18416	250	10.1417	262	10.5608	309	12.3785	310	12.3457	293
25	Lorestan	1724080	1731666	1739285	1746938	1754243	1761962	1785000	1801000	1816000	1760649	1773000	160	9.28031	149	8.60443	198	11.384	191	10.9334	173	9.8618	199	11.2942	195	10.9244	182	10.1055	217	11.9493	180	10.2235	150	8.46024	73	4.23414	68	3.92685	109	6.26694	102	5.83879	110	6.27051	89	5.05119	103	5.77031	76
26	Mazandaran	2952241	2982354	3012774	3043504	3073943	3105297	3127000	3155000	3162053	3283582	3313000	238	8.06167	264	8.85207	286	9.49291	372	12.2228	362	11.7764	381	12.2694	429	13.7192	371	11.7591	393	12.4286	383	11.6641	350	10.5644	107	3.62437	127	4.25838	140	4.64688	198	6.50566	178	5.79061	194	6.24739	229	7.32331	213
27	Markazi	1363553	1375962	1388483	1401118	1413959	1426825	1441990	1456000	1463148	1429475	1444000	140	10.2673	149	10.8288	151	10.8752	145	10.3489	156	11.0329	175	12.265	160	11.0958	128	8.79121	142	9.7051	132	9.23416	113	7.82548	62	4.54694	70	5.08735	87	6.26583	77	5.49561	86	6.08221	94	6.58805	95	6.58812	66
28	Hormozgan	1436941	1470997	1505859	1541548	1578183	1615586	1642000	1676000	1710000	1776415	1821000	241	16.7717	236	16.0435	290	19.2581	276	17.9041	268	16.9816	241	14.9172	281	17.1133	300	17.8998	318	18.5965	240	13.5104	241	13.2345	108	7.51597	112	7.61388	114	7.57043	136	8.8223	125	7.9205	122	7.55144	117	7.12546	117
29	Hamadan	1714168	1725139	1736179	1747291	1758268	1769521	1777000	1786000	1907137	1738234	1751000	102	5.95041	128	7.41969	98	5.64458	120	6.86777	101	5.74429	112	6.3294	125	7.03433	80	4.47928	89	4.66668	128	7.3638	109	6.22501	51	2.9752	64	3.70985	46	2.6495	56	3.20496	53	3.01433	47	2.65609	56	3.15138	34
30	Yazd	1006968	1023382	1040063	1057016	1074428	1091941	1046000	1067000	1088000	1138533	1165000	123	12.2149	149	14.5596	144	13.8453	149	14.0963	111	10.3311	135	12.3633	158	15.1052	168	15.7451	123	11.3051	98	8.60757	118	10.1288	59	5.85917	65	6.35149	71	6.82651	75	7.09545	62	5.77051	64	5.86112	80	7.64818	65
	sum	71375371	72326307	73259311	74204360	75149668	76124602	76941000	78028486	78771605	79926269	81069998	9423	565.153	9733	399.145	10099	414.61	10639	414.898	11086	415.664	10987	418.451	10555	395.622	10044	372.239	9917	360.124	9118	325.736	8819	303.889	4736	285.456	4894	199.959	5109	210.981	5286	207.806	5605	215.475	5386	207.879	5334	200.132	4975
	average	2.37918e+06	2.41088e+06	2.44198e+06	2.47348e+06	2.50499e+06	2.53749e+06	2564700	2.60095e+06	2.62572e+06	2.66421e+06	2.70233e+06	314.1	18.8384	324.433	13.3048	336.633	13.8203	354.633	13.8299	369.533	13.8555	366.233	13.9484	351.833	13.1874	334.8	12.408	330.567	12.0041	303.933	10.8579	293.967	10.1296	157.867	9.51519	163.133	6.66531	170.3	7.03272	176.2	6.92685	186.833	7.18249	179.533	6.92932	177.8	6.67106	165.833
	Standard Deviation	2.48443e+06	2.52674e+06	2.56817e+06	2.61004e+06	2.65063e+06	2.6942e+06	2.71186e+06	2.7391e+06	2.77395e+06	2.88711e+06	2.93166e+06	347.189	32.8195	370.913	10.0026	381.476	10.7573	430.755	9.79214	478.856	10.8249	453.399	10.7217	419.158	9.50094	400.077	9.50739	406.282	8.86066	380.301	7.61091	382.126	7.22212	192.198	17.6302	196.09	5.60661	203.401	6.03212	219.4	5.52529	238.921	5.78662	221.885	5.7782	218.11	5.42267	205.866
															20161.3
[truncated: 73 more columns]
